# Supplementary material for: DAG-MAG-ΒHB: A Novel Ketone Diester Modulates NLRP3 Inflammasome Activation in Microglial Cells in Response to Beta-Amyloid and Low Glucose AD-like Conditions
Source: Nutrients. 2024 Dec 31;17(1):149. doi: 10.3390/nu17010149 (PMC11722608; doi:10.3390/nu17010149)
Supplement: Supplementary file 1 [file nutrients-17-00149-s001.zip]

Archive with 1 entries (1 files):
- nutrients-3388240-supplementary.pdf
